# Supplementary material for: Clinical Validation of a Colorimetric Loop-Mediated Isothermal Amplification Using a Portable Device for the Rapid Detection of SARS-CoV-2
Source: Diagnostics (Basel). 2023 Apr 6;13(7):1355. doi: 10.3390/diagnostics13071355 (PMC10093461; doi:10.3390/diagnostics13071355)
Supplement: Supplementary file 1 [file diagnostics-13-01355-s001.zip]

Archive with 2 entries (2 files):
- Supplementary file - clinical validation.xlsx
- Supplementary information-MDPI.pdf
