# Supplementary material for: Clinical Validation of a Colorimetric Loop-Mediated Isothermal Amplification Using a Portable Device for the Rapid Detection of SARS-CoV-2
Source: Diagnostics (Basel). 2023 Apr 6;13(7):1355. doi: 10.3390/diagnostics13071355 (PMC10093461; doi:10.3390/diagnostics13071355)
Supplement: Supplementary file 1 [file diagnostics-13-01355-s001.zip › Supplementary file - clinical validation.xlsx]

## Sheet: cinical validation
CT	ID	Sex	Years of age	Days of symptoms	Date of sample collection (y/m/d)	RT-PCR Result	Target 1 (RT-PCR)	CT Target 1	Target 2 (RT-PCR)	CT Target 2	CT - Internal control	CT - Internal control	RT-LAMP Result
CT = Cycle Treshold; ID = Identification; RT-PCR = Reverse Transcription-Polymerase Chain Reaction; RT-LAMP = Reverse Transcription-Loop Mediated Isothermal Amplification; N/A = Not Applicable; N = Negative.
N	134795	female	66	N/A	2021-08-10	Negative	Gene ORF1ab| FAM	N/A	Gene N| VIC	N/A	2023-07-29	2023-08-27	Negative
<20	1093967	male	N/A	N/A	2021-08-06	Positive	Gene ORF1ab| FAM	18.7	Gene N| VIC	19.9	2023-07-28	2023-09-26	Positive
<20	1095587	female	N/A	N/A	2021-09-03	Positive	Gene ORF1ab| FAM	18.5	Gene N| VIC	20.3	2021-03-29	2023-06-27	Positive
N	1096176	female	N/A	N/A	2021-11-04	Negative	Gene ORF1ab| FAM	N/A	Gene N| VIC	N/A	2023-07-29	2023-04-27	Negative
N	1116754	female	N/A	N/A	2021-08-10	Negative	Gene ORF1ab| FAM	N/A	Gene N| VIC	N/A	2023-08-27	2023-07-29	Negative
N	1119060	female	N/A	N/A	2021-09-02	Negative	Gene ORF1ab| FAM	N/A	Gene N| VIC	N/A	2023-03-29	2023-06-27	Negative
20-25	1201530	female	N/A	N/A	2021-08-05	Positive	Gene ORF1ab| FAM	19.8	Gene N| VIC	21.1	N/A	N/A	Positive
N	1202189	male	57	N/A	2021-07-07	Negative	Gene E	N/A	Gene N2	N/A	N/A	N/A	Negative
20-25	1386816	female	N/A	N/A	2021-10-19	Positive	Gene ORF1ab| FAM	22.1	Gene N| VIC	23.6	2023-08-31	2023-09-28	Negative
20-25	1386905	female	N/A	N/A	2021-08-12	Positive	Gene ORF1ab| FAM	22.5	Gene N| VIC	23.6	N/A	N/A	Positive
<20	1387120	female	N/A	N/A	2021-08-31	Positive	Gene ORF1ab| FAM	19	Gene N| VIC	20.5	2023-08-28	2023-01-27	Positive
N	1387650	female	N/A	N/A	2021-08-03	Negative	Gene ORF1ab| FAM	N/A	Gene N| VIC	N/A	2023-08-28	27	Negative
25-30	1388592	female	N/A	N/A	2021-11-04	Positive	Gene ORF1ab| FAM	27	Gene N| VIC	27.5	2023-07-29	2023-04-27	Positive
N	1408062	female	N/A	N/A	2021-08-24	Negative	Gene ORF1ab| FAM	N/A	Gene N| VIC	N/A	31.4	31	Negative
N	1535951	female	N/A	N/A	2021-09-17	Negative	Gene ORF1ab| FAM	N/A	Gene N| VIC	N/A	2023-04-29	2023-09-27	Negative
25-30	1536079	male	N/A	N/A	2021-10-20	Positive	Gene ORF1ab| FAM	26.2	Gene N| VIC	27	2023-09-30	2023-08-28	Positive
<20	1542184	female	N/A	N/A	2021-08-31	Positive	Gene ORF1ab| FAM	19.2	Gene N| VIC	18.1	2023-08-28	2023-01-27	Positive
N	1549685	female	N/A	N/A	2021-08-05	Negative	Gene ORF1ab| FAM	N/A	Gene N| VIC	N/A	N/A	N/A	Negative
N	1552112	female	N/A	N/A	2021-08-12	Negative	Gene ORF1ab| FAM	N/A	Gene N| VIC	N/A	N/A	N/A	Negative
N	1555715	male	N/A	N/A	2021-09-21	Negative	Gene ORF1ab| FAM	N/A	Gene N| VIC	N/A	29	2023-06-27	Negative
N	1573713	female	N/A	N/A	2021-08-10	Negative	Gene ORF1ab| FAM	N/A	Gene N| VIC	N/A	2023-08-27	2023-07-29	Negative
N	1576798	male	N/A	N/A	2021-08-13	Negative	Gene ORF1ab| FAM	N/A	Gene N| VIC	N/A	2023-04-30	2023-07-28	Negative
N	1577050	female	N/A	N/A	2021-09-13	Negative	Gene ORF1ab| FAM	N/A	Gene N| VIC	N/A	30	28	Negative
N	1579134	female	N/A	N/A	2021-09-02	Negative	Gene ORF1ab| FAM	N/A	Gene N| VIC	N/A	N/A	N/A	Negative
20-25	1581171	female	N/A	N/A	2021-08-20	Positive	Gene ORF1ab| FAM	20.3	Gene N| VIC	22.3	2021-08-29	2023-05-30	Positive
20-25	1582046	female	N/A	N/A	2021-10-01	Positive	Gene ORF1ab| FAM	21.4	Gene N| VIC	22.4	2023-06-29	2023-09-27	Positive
25-30	1582283	female	N/A	N/A	2021-08-23	Positive	Gene ORF1ab| FAM	28.2	Gene N| VIC	27.6	31.4	31	Positive
N	1586807	male	N/A	N/A	2021-08-24	Negative	Gene ORF1ab| FAM	N/A	Gene N| VIC	N/A	31.4	31	Negative
N	1594931	male	N/A	N/A	2021-10-20	Negative	Gene ORF1ab| FAM	N/A	Gene N| VIC	N/A	2023-09-30	2023-08-28	Negative
<20	1632272	male	N/A	N/A	2021-08-13	Positive	Gene ORF1ab| FAM	17.1	Gene N| VIC	18.8	2023-04-30	2023-07-28	Positive
20-25	1688120	female	N/A	N/A	2021-08-23	Positive	Gene ORF1ab| FAM	23.3	Gene N| VIC	22.7	31.4	31	Positive
N	1720287	female	N/A	N/A	2021-08-13	Negative	Gene ORF1ab| FAM	N/A	Gene N| VIC	N/A	2023-04-30	2023-07-28	Negative
N	1720619	female	N/A	N/A	2021-08-03	Negative	Gene ORF1ab| FAM	N/A	Gene N| VIC	N/A	2023-03-29	2023-01-27	Negative
<20	1723146	male	30	N/A	2021-07-06	Positive	Gene E	16.8	Gene N2	15.2	N/A	N/A	Positive
N	1728725	male	N/A	N/A	2021-08-13	Negative	Gene ORF1ab| FAM	N/A	Gene N| VIC	N/A	2023-04-30	2023-07-28	Negative
N	1730436	female	39	N/A	2021-07-02	Negative	Gene E	N/A	Gene N2	N/A	N/A	N/A	Negative
N	1736949	female	N/A	N/A	2021-08-11	Negative	Gene ORF1ab| FAM	N/A	Gene N| VIC	N/A	2023-03-29	2023-07-27	Negative
20-25	1736973	female	N/A	N/A	2021-08-11	Positive	Gene ORF1ab| FAM	23.7	Gene N| VIC	25.5	2023-03-29	2023-07-27	Positive
N	1738650	female	N/A	N/A	2021-08-24	Negative	Gene ORF1ab| FAM	N/A	Gene N| VIC	N/A	31.4	31	Negative
N	1741110	female	N/A	N/A	2021-08-24	Negative	Gene ORF1ab| FAM	N/A	Gene N| VIC	N/A	31.4	31	Negative
N	1741209	female	N/A	N/A	2021-10-04	Negative	Gene ORF1ab| FAM	N/A	Gene N| VIC	N/A	2023-01-31	2023-05-30	Negative
N	1741640	female	36	N/A	2021-07-08	Negative	Gene N1	N/A	Gene N2	N/A	N/A	N/A	Negative
>30	1755765	female	N/A	N/A	2021-08-01	Positive	Gene E	36.2	Gene N	32.8	N/A	N/A	Positive
N	1757806	female	N/A	N/A	2021-08-23	Negative	Gene ORF1ab| FAM	N/A	Gene N| VIC	N/A	31.4	31	Negative
N	1758020	male	N/A	N/A	2021-09-03	Negative	Gene ORF1ab| FAM	N/A	Gene N| VIC	N/A	2021-03-29	2023-06-27	Negative
N	1769030	female	N/A	N/A	2021-10-20	Negative	Gene ORF1ab| FAM	N/A	Gene N| VIC	N/A	2023-09-30	2023-08-28	Negative
25-30	1769057	female	N/A	N/A	2021-08-10	Positive	Gene ORF1ab| FAM	29.3	Gene N| VIC	30.4	2023-08-27	2023-07-29	Positive
N	1830063	female	N/A	N/A	2021-07-07	Negative	Gene E	N/A	Gene N2	N/A	N/A	N/A	Negative
<20	1844440	male	N/A	N/A	2021-09-03	Positive	Gene ORF1ab| FAM	17.9	Gene N| VIC	19.4	2021-03-29	2023-06-27	Positive
<20	1847813	female	N/A	N/A	2021-07-02	Positive	Gene E	16.2	Gene N2	15.2	N/A	N/A	Positive
25-30	1849948	female	N/A	N/A	2021-09-10	Positive	Gene ORF1ab| FAM	27.4	Gene N| VIC	28.7	29	2023-04-27	Positive
N	1851357	female	N/A	N/A	2021-09-29	Negative	Gene ORF1ab| FAM	N/A	Gene N| VIC	N/A	2023-09-30	2023-09-30	Negative
N	1852051	female	N/A	N/A	2021-08-24	Negative	Gene ORF1ab| FAM	N/A	Gene N| VIC	N/A	31.4	31	Negative
N	1853457	female	31	N/A	2021-07-27	Negative	Gene ORF1ab| FAM	N/A	Gene N| VIC	N/A	31	2023-09-27	Negative
N	1858092	female	39	N/A	2021-07-02	Negative	Gene E	N/A	Gene N2	N/A	N/A	N/A	Negative
<20	1858319	female	N/A	N/A	2021-08-20	Positive	Gene ORF1ab| FAM	17.1	Gene N| VIC	18.8	2021-08-29	2023-05-30	Positive
N	1858556	female	22	N/A	2021-08-11	Negative	Gene ORF1ab| FAM	N/A	Gene N| VIC	N/A	2023-03-29	2023-07-27	Negative
N	1859129	female	N/A	N/A	2021-08-12	Negative	Gene ORF1ab| FAM	N/A	Gene N| VIC	N/A	N/A	N/A	Negative
N	1871579	female	N/A	N/A	2021-09-01	Negative	Gene ORF1ab| FAM	N/A	Gene N| VIC	N/A	N/A	N/A	Negative
25-30	1879596	male	26	N/A	2021-07-07	Positive	Gene E	26	Gene N2	24.2	N/A	N/A	Positive
N	1879626	female	N/A	N/A	2021-08-24	Negative	Gene ORF1ab| FAM	N/A	Gene N| VIC	N/A	31.4	31	Negative
N	1881639	female	40	N/A	2021-07-06	Negative	Gene E	N/A	Gene N2	N/A	N/A	N/A	Negative
20-25	1885154	female	N/A	N/A	2021-08-13	Positive	Gene ORF1ab| FAM	21.6	Gene N| VIC	23.3	2023-04-30	2023-07-28	Positive
N	1886444	female	N/A	N/A	2021-11-04	Negative	Gene ORF1ab| FAM	N/A	Gene N| VIC	N/A	2023-07-29	2023-04-27	Negative
N	1888510	female	N/A	N/A	2021-08-20	Negative	Gene ORF1ab| FAM	N/A	Gene N| VIC	N/A	2021-08-29	2023-05-30	Negative
N	1891472	male	N/A	N/A	2021-08-31	Negative	Gene ORF1ab| FAM	N/A	Gene N| VIC	N/A	2023-08-28	2023-01-27	Negative
N	1891669	female	N/A	N/A	2021-09-03	Negative	Gene ORF1ab| FAM	N/A	Gene N| VIC	N/A	2021-03-29	2023-06-27	Negative
N	1893289	female	N/A	N/A	2021-10-01	Negative	Gene ORF1ab| FAM	N/A	Gene N| VIC	N/A	2023-06-29	2023-09-27	Negative
N	1893823	female	N/A	N/A	2021-10-01	Negative	Gene ORF1ab| FAM	N/A	Gene N| VIC	N/A	2023-06-29	2023-09-27	Negative
<20	2631016	female	N/A	N/A	2021-09-21	Positive	Gene ORF1ab| FAM	16.8	Gene N| VIC	17.9	29	2023-06-27	Positive
25-30	2638002	female	N/A	N/A	2021-09-29	Positive	Gene ORF1ab| FAM	27.2	Gene N| VIC	29.5	2023-09-30	2023-09-30	Negative
N	2870746	female	N/A	N/A	2021-08-20	Negative	Gene ORF1ab| FAM	N/A	Gene N| VIC	N/A	2023-08-29	2023-05-30	Negative
<20	5709261	female	53	N/A	2021-07-27	Positive	Gene ORF1ab| FAM	19.2	Gene N| VIC	20.9	31	2023-09-27	Positive
N	6494854	female	N/A	N/A	2021-08-20	Negative	Gene ORF1ab| FAM	N/A	Gene N| VIC	N/A	2023-08-29	2023-05-30	Negative
N	6758053	female	N/A	N/A	2021-09-17	Negative	Gene ORF1ab| FAM	N/A	Gene N| VIC	N/A	2023-04-29	2023-09-27	Negative
<20	7239688	female	N/A	N/A	2021-08-24	Positive	Gene ORF1ab| FAM	19	Gene N| VIC	20.8	31.4	31	Positive
N	8611483	male	65	N/A	2021-08-10	Negative	Gene ORF1ab| FAM	N/A	Gene N| VIC	N/A	2023-07-29	2023-08-27	Negative
N	8611483	male	N/A	N/A	2021-08-05	Negative	Gene ORF1ab| FAM	N/A	Gene N| VIC	N/A	N/A	N/A	Negative
N	10220076	male	64	N/A	2021-08-11	Negative	Gene ORF1ab| FAM	N/A	Gene N| VIC	N/A	2023-03-29	2023-07-27	Negative
20-25	10295548	female	N/A	N/A	2021-10-15	Positive	Gene ORF1ab| FAM	20.4	Gene N| VIC	21.4	2023-09-30	2023-04-28	Positive
N	10889626	female	N/A	N/A	2021-09-29	Negative	Gene ORF1ab| FAM	N/A	Gene N| VIC	N/A	2023-09-30	2023-09-30	Negative
20-25	11129480	female	N/A	N/A	2021-08-17	Positive	Gene ORF1ab| FAM	20.6	Gene N| VIC	22.1	2023-09-29	2023-06-27	Positive
N	11387294	male	38	N/A	2021-07-28	Negative	Gene ORF1ab| FAM	N/A	Gene N| VIC	N/A	2023-07-30	2023-08-27	Negative
<20	11440380	female	N/A	N/A	2021-08-03	Positive	Gene ORF1ab| FAM	17.4	Gene N| VIC	18.7	2023-03-29	2023-01-27	Positive
>30	12468350	female	N/A	N/A	2021-11-04	Positive	Gene ORF1ab| FAM	38.1	Gene N| VIC	33.4	2023-07-29	2023-04-27	Positive
N	12542330	male	N/A	N/A	2021-10-15	Negative	Gene ORF1ab| FAM	N/A	Gene N| VIC	N/A	2023-09-30	2023-04-28	Negative
N	12644973	female	N/A	N/A	2021-08-31	Negative	Gene ORF1ab| FAM	N/A	Gene N| VIC	N/A	2023-08-28	2023-01-27	Negative
N	12857004	female	N/A	N/A	2021-10-19	Negative	Gene ORF1ab| FAM	N/A	Gene N| VIC	N/A	2023-08-31	2023-09-28	Negative
N	13164894	female	N/A	N/A	2021-08-11	Negative	Gene ORF1ab| FAM	N/A	Gene N| VIC	N/A	2023-03-29	2023-07-27	Negative
<20	14014152	female	N/A	N/A	2021-09-02	Positive	Gene ORF1ab| FAM	18.8	Gene N| VIC	20.1	N/A	N/A	Positive
N	15101032	female	N/A	N/A	2021-09-03	Negative	Gene ORF1ab| FAM	N/A	Gene N| VIC	N/A	2021-03-29	2023-06-27	Negative
N	15162902	female	N/A	N/A	2021-08-16	Negative	Gene ORF1ab| FAM	N/A	Gene N| VIC	N/A	N/A	N/A	Negative
N	15177853	female	N/A	N/A	2021-09-13	Negative	Gene ORF1ab| FAM	N/A	Gene N| VIC	N/A	30	28	Negative
<20	15401508	female	N/A	N/A	2021-09-17	Positive	Gene ORF1ab| FAM	17.1	Gene N| VIC	18.1	2023-04-29	2023-09-27	Positive
N	15577231	female	N/A	N/A	2021-08-20	Negative	Gene ORF1ab| FAM	N/A	Gene N| VIC	N/A	2023-08-29	2023-05-30	Negative
<20	15992964	female	19	N/A	2021-07-28	Positive	Gene ORF1ab| FAM	17.5	Gene N| VIC	18.1	2023-07-30	2023-08-27	Positive
N	16629677	female	N/A	N/A	2021-08-06	Negative	Gene ORF1ab| FAM	N/A	Gene N| VIC	N/A	2023-07-28	2023-09-26	Negative
N	19148327	female	N/A	N/A	2021-08-06	Negative	Gene ORF1ab| FAM	N/A	Gene N| VIC	N/A	2023-07-28	2023-09-26	Negative
25-30	19896099	female	N/A	N/A	2021-10-04	Positive	Gene ORF1ab| FAM	24.7	Gene N| VIC	25.8	2023-01-31	2023-05-30	Positive
N	21385093	female	N/A	N/A	2021-09-03	Negative	Gene ORF1ab| FAM	N/A	Gene N| VIC	N/A	2021-03-29	2023-06-27	Negative
N	22129341	female	37	N/A	2021-07-28	Negative	Gene ORF1ab| FAM	N/A	Gene N| VIC	N/A	2023-07-30	2023-08-27	Negative
N	22129341	female	N/A	N/A	2021-11-04	Negative	Gene ORF1ab| FAM	N/A	Gene N| VIC	N/A	2023-07-29	2023-04-27	Negative
N	22129341	female	N/A	N/A	2021-11-04	Negative	Gene ORF1ab| FAM	N/A	Gene N| VIC	N/A	2023-07-29	2023-04-27	Negative
N	23171562	female	N/A	N/A	2021-08-03	Negative	Gene ORF1ab| FAM	N/A	Gene N| VIC	N/A	2023-03-29	2023-01-27	Negative
N	23383748	male	N/A	N/A	2021-09-10	Negative	Gene ORF1ab| FAM	N/A	Gene N| VIC	N/A	29	2023-04-27	Negative
N	23386232	female	39	N/A	2021-08-11	Negative	Gene ORF1ab| FAM	N/A	Gene N| VIC	N/A	2023-03-29	2023-07-27	Negative
N	23655179	male	26	N/A	2021-07-27	Negative	Gene ORF1ab| FAM	N/A	Gene N| VIC	N/A	31	2023-09-27	Negative
N	24109135	female	26	N/A	2021-07-06	Negative	Gene E	N/A	Gene N2	N/A	N/A	N/A	Negative
N	24251934	female	N/A	N/A	2021-10-19	Negative	Gene ORF1ab| FAM	N/A	Gene N| VIC	N/A	2023-08-31	2023-09-28	Negative
20-25	24438635	male	N/A	N/A	2021-09-02	Positive	Gene ORF1ab| FAM	21	Gene N| VIC	21.6	N/A	N/A	Positive
N	25161647	female	N/A	N/A	2021-08-13	Negative	Gene ORF1ab| FAM	N/A	Gene N| VIC	N/A	2023-04-30	2023-07-28	Negative
N	25171588	female	26	N/A	2021-07-08	Negative	Gene N1	N/A	Gene N2	N/A	N/A	N/A	Negative
20-25	25171687	female	28	N/A	2021-07-08	Positive	Gene N1	20.04	Gene N2	21.37	N/A	N/A	Positive
N	25172040	female	N/A	N/A	2021-09-02	Negative	Gene ORF1ab| FAM	N/A	Gene N| VIC	N/A	N/A	N/A	Negative
<20	25193731	male	N/A	N/A	2021-09-13	Positive	Gene ORF1ab| FAM	16.4	Gene N| VIC	17.5	30	28	Positive
N	25196650	male	N/A	N/A	2021-09-21	Negative	Gene ORF1ab| FAM	N/A	Gene N| VIC	N/A	29	2023-06-27	Negative
N	25238940	male	N/A	N/A	2007-09-10	Negative	Gene ORF1ab| FAM	N/A	Gene N| VIC	N/A	29	2023-04-27	Negative
25-30	25294059	female	N/A	N/A	2021-08-23	Positive	Gene ORF1ab| FAM	26.2	Gene N| VIC	25.6	31.4	31	Positive
25-30	25294711	female	N/A	N/A	2021-08-06	Positive	Gene ORF1ab| FAM	29.8	Gene N| VIC	29.8	2023-07-28	2023-09-26	Positive
N	25296740	female	N/A	N/A	2021-09-01	Negative	Gene ORF1ab| FAM	N/A	Gene N| VIC	N/A	N/A	N/A	Negative
N	25298779	female	N/A	N/A	2021-10-15	Negative	Gene ORF1ab| FAM	N/A	Gene N| VIC	N/A	2023-09-30	2023-04-28	Negative
N	25357245	female	22	N/A	2021-08-10	Negative	Gene ORF1ab| FAM	N/A	Gene N| VIC	N/A	2023-07-29	2023-08-27	Negative
N	25381393	female	N/A	N/A	2021-10-04	Negative	Gene ORF1ab| FAM	N/A	Gene N| VIC	N/A	2023-01-31	2023-05-30	Negative
<20	240000011358	male	31	4	2021-07-04	Positive	Gene E | Hex	15.892	Gene N | FAM	15.892	N/A	14231	Negative
N	HL1000	female	38	3	2022-01-20	Negative	Gene ORF1ab| FAM	N/A	Gene N| VIC	N/A	31.41	28.94	Negative
N	HL1001	male	56	2	2022-01-20	Negative	Gene ORF1ab| FAM	N/A	Gene N| VIC	N/A	31.41	28.94	Negative
N	HL1002	female	41	3	2022-01-20	Negative	Gene ORF1ab| FAM	N/A	Gene N| VIC	N/A	31.41	28.94	Negative
N	HL1003	male	49	3	2022-01-20	Negative	Gene ORF1ab| FAM	N/A	Gene N| VIC	N/A	31.41	28.94	Negative
N	HL1004	male	50	1	2022-01-20	Negative	Gene ORF1ab| FAM	N/A	Gene N| VIC	N/A	31.41	28.94	Negative
>30	HL1005	female	55	2	2022-01-20	Positive	Gene ORF1ab| FAM	32.97	Gene N| VIC	31.74	31.41	28.94	Positive
>30	HL1006	male	39	3	2022-01-20	Positive	Gene ORF1ab| FAM	31.94	Gene N| VIC	31.5	31.41	28.94	Positive
N	HL1007	female	38	6	2022-01-20	Negative	Gene ORF1ab| FAM	N/A	Gene N| VIC	N/A	31.41	28.94	Negative
N	HL1008	female	33	3	2022-01-20	Negative	Gene ORF1ab| FAM	N/A	Gene N| VIC	N/A	31.41	28.94	Negative
>30	HL1009	female	32	4	2022-01-20	Positive	Gene ORF1ab| FAM	32.09	Gene N| VIC	32.54	31.41	28.94	Positive
>30	HL1010	female	35	4	2022-01-20	Positive	Gene ORF1ab| FAM	30.82	Gene N| VIC	31.26	31.41	28.94	Positive
N	HL1011	female	52	2	2022-01-20	Negative	Gene ORF1ab| FAM	N/A	Gene N| VIC	N/A	31.41	28.94	Negative
>30	HL1012	female	52	3	2022-01-20	Positive	Gene ORF1ab| FAM	33.34	Gene N| VIC	33.83	31.41	28.94	Positive
25-30	HL1013	male	37	4	2022-01-20	Positive	Gene ORF1ab| FAM	29.87	Gene N| VIC	29.74	31.41	28.94	Positive
N	HL1014	male	27	2	2022-01-20	Negative	Gene ORF1ab| FAM	N/A	Gene N| VIC	N/A	31.41	28.94	Negative
N	HL1015	female	36	N/A	2022-01-20	Negative	Gene ORF1ab| FAM	N/A	Gene N| VIC	N/A	31.41	28.94	Negative
>30	HL1016R	female	24	3	2022-01-20	Positive	Gene ORF1ab| FAM	34.66	Gene N| VIC	35.09	31.41	28.94	Positive
N	HL1017	male	37	1	2022-01-20	Negative	Gene ORF1ab| FAM	N/A	Gene N| VIC	N/A	31.41	28.94	Negative
N	HL1018	female	34	4	2022-01-20	Negative	Gene ORF1ab| FAM	N/A	Gene N| VIC	N/A	31.41	28.94	Negative
>30	HL1019R	male	29	4	2022-01-20	Positive	Gene ORF1ab| FAM	37.08	Gene N| VIC	35.32	31.41	28.94	Negative
N	HL1020	female	36	5	2022-01-20	Negative	Gene ORF1ab| FAM	N/A	Gene N| VIC	N/A	31.41	28.94	Negative
N	HL1021	female	39	3	2022-01-20	Negative	Gene ORF1ab| FAM	N/A	Gene N| VIC	N/A	31.41	28.94	Negative
>30	HL1022	female	38	2	2022-01-20	Positive	Gene ORF1ab| FAM	N/A	Gene N| VIC	39.03	31.41	28.94	Positive
N	HL1023	male	64	2	2022-01-20	Negative	Gene ORF1ab| FAM	N/A	Gene N| VIC	N/A	31.41	28.94	Negative
N	HL1024	male	56	4	2022-01-20	Negative	Gene ORF1ab| FAM	N/A	Gene N| VIC	N/A	31.41	28.94	Negative
N	HL1025	female	39	2	2022-01-20	Negative	Gene ORF1ab| FAM	N/A	Gene N| VIC	N/A	31.41	28.94	Negative
N	HL1026	female	36	2	2022-01-20	Negative	Gene ORF1ab| FAM	N/A	Gene N| VIC	N/A	31.41	28.94	Negative
>30	HL1027	female	27	3	2022-01-21	Positive	Gene ORF1ab| FAM	36.96	Gene N| VIC	36.94	31.41	28.94	Positive
N	HL1028	female	37	3	2022-01-21	Negative	Gene ORF1ab| FAM	N/A	Gene N| VIC	N/A	31.41	28.94	Negative
>30	HL1029R	female	28	2	2022-01-21	Positive	Gene ORF1ab| FAM	35.92	Gene N| VIC	35.19	31.41	28.94	Positive
>30	HL1030	male	53	1	2022-01-21	Positive	Gene ORF1ab| FAM	29.91	Gene N| VIC	30.24	31.41	28.94	Positive
N	HL1031	female	39	1	2022-01-21	Negative	Gene ORF1ab| FAM	N/A	Gene N| VIC	N/A	31.41	28.94	Negative
>30	HL1032	female	62	2	2022-01-21	Positive	Gene ORF1ab| FAM	31.61	Gene N| VIC	31.91	31.41	28.94	Positive
N	HL1033	female	28	3	2022-01-21	Negative	Gene ORF1ab| FAM	N/A	Gene N| VIC	N/A	31.41	28.94	Negative
>30	HL1034	male	58	3	2022-01-21	Positive	Gene ORF1ab| FAM	30.87	Gene N| VIC	30.95	31.41	28.94	Positive
25-30	HL1035	male	66	2	2022-01-21	Positive	Gene ORF1ab| FAM	27.49	Gene N| VIC	28.47	31.41	28.94	Positive
>30	HL1036R	female	41	5	2022-01-21	Positive	Gene ORF1ab| FAM	N/A	Gene N| VIC	35.77	31.41	28.94	Negative
N	HL1037	female	46	2	2022-01-21	Negative	Gene ORF1ab| FAM	N/A	Gene N| VIC	N/A	31.41	28.94	Negative
N	HL1038	female	37	2	2022-01-21	Negative	Gene ORF1ab| FAM	N/A	Gene N| VIC	N/A	31.41	28.94	Negative
>30	HL1039	female	58	4	2022-01-21	Positive	Gene ORF1ab| FAM	34.43	Gene N| VIC	32.5	31.41	28.94	Positive
>30	HL1040	female	22	1	2022-01-21	Positive	Gene ORF1ab| FAM	32.48	Gene N| VIC	31.22	31.41	28.94	Positive
N	HL1041	female	41	4	2022-01-21	Negative	Gene ORF1ab| FAM	N/A	Gene N| VIC	N/A	31.41	28.94	Negative
N	HL1042	male	21	3	2022-01-21	Negative	Gene ORF1ab| FAM	N/A	Gene N| VIC	N/A	31.41	28.94	Negative
N	HL1043	female	50	5	2022-01-21	Negative	Gene ORF1ab| FAM	N/A	Gene N| VIC	N/A	31.41	28.94	Negative
N	HL1044	female	27	3	2022-01-21	Negative	Gene ORF1ab| FAM	N/A	Gene N| VIC	N/A	31.41	28.94	Negative
N	HL1045	female	37	4	2022-01-21	Negative	Gene ORF1ab| FAM	N/A	Gene N| VIC	N/A	31.41	28.94	Negative
N	HL1046	female	69	3	2022-01-21	Negative	Gene ORF1ab| FAM	N/A	Gene N| VIC	N/A	31.41	28.94	Negative
25-30	HL1047	female	N/A	2	2022-01-21	Positive	Gene ORF1ab| FAM	29.4	Gene N| VIC	28.71	31.41	28.94	Positive
N	HL1048	male	50	2	2022-01-21	Negative	Gene ORF1ab| FAM	N/A	Gene N| VIC	N/A	31.41	28.94	Negative
N	HL1049	female	46	N/A	2022-01-21	Negative	Gene ORF1ab| FAM	N/A	Gene N| VIC	N/A	31.41	28.94	Negative
N	HL1050	female	24	N/A	2022-01-21	Negative	Gene ORF1ab| FAM	N/A	Gene N| VIC	N/A	31.41	28.94	Negative
>30	HL1051R	male	36	2	2022-01-21	Positive	Gene ORF1ab| FAM	N/A	Gene N| VIC	35.5	31.41	28.94	Negative
N	HL1052	female	43	2	2022-01-21	Negative	Gene ORF1ab| FAM	N/A	Gene N| VIC	N/A	31.41	28.94	Negative
25-30	HL1053	female	25	3	2022-01-21	Positive	Gene ORF1ab| FAM	29.52	Gene N| VIC	29.58	31.41	28.94	Positive
N	HL1054	female	40	1	2022-01-21	Negative	Gene ORF1ab| FAM	N/A	Gene N| VIC	N/A	31.41	28.94	Negative
N	HL1055	female	30	2	2022-01-21	Negative	Gene ORF1ab| FAM	N/A	Gene N| VIC	N/A	31.41	28.94	Negative
N	HL1056	male	29	2	2022-01-21	Negative	Gene ORF1ab| FAM	N/A	Gene N| VIC	N/A	31.41	28.94	Negative
>30	HL1057	female	31	2	2022-01-21	Positive	Gene ORF1ab| FAM	34.15	Gene N| VIC	32.95	31.41	28.94	Positive
>30	HL1058	female	29	2	2022-01-21	Positive	Gene ORF1ab| FAM	30.98	Gene N| VIC	30.84	31.41	28.94	Positive
N	HL1059	male	46	4	2022-01-21	Negative	Gene ORF1ab| FAM	N/A	Gene N| VIC	N/A	31.41	28.94	Negative
N	HL1060	female	41	3	2022-01-21	Negative	Gene ORF1ab| FAM	N/A	Gene N| VIC	N/A	31.41	28.94	Negative
N	HL1061	female	45	2	2022-01-21	Negative	Gene ORF1ab| FAM	N/A	Gene N| VIC	N/A	31.41	28.94	Negative
N	HL1062	female	49	2	2022-01-21	Negative	Gene ORF1ab| FAM	N/A	Gene N| VIC	N/A	31.41	28.94	Negative
N	HL1063	female	53	2	2022-01-21	Negative	Gene ORF1ab| FAM	N/A	Gene N| VIC	N/A	31.41	28.94	Negative
N	HL1064	female	40	2	2022-01-21	Negative	Gene ORF1ab| FAM	N/A	Gene N| VIC	N/A	31.41	28.94	Negative
N	HL1065	female	30	5	2022-01-21	Negative	Gene ORF1ab| FAM	N/A	Gene N| VIC	N/A	31.41	28.94	Negative
N	HL1066	female	30	4	2022-01-21	Negative	Gene ORF1ab| FAM	N/A	Gene N| VIC	N/A	31.41	28.94	Negative
25-30	HL1067	female	67	7	2022-01-21	Positive	Gene ORF1ab| FAM	29.15	Gene N| VIC	28.03	31.41	28.94	Positive
N	HL1068	female	42	2	2022-01-21	Negative	Gene ORF1ab| FAM	N/A	Gene N| VIC	N/A	31.41	28.94	Negative
>30	HL1069R	male	31	3	2022-01-21	Positive	Gene ORF1ab| FAM	38.5	Gene N| VIC	N/A	31.93	29.71	Negative
N	HL1070	female	44	N/A	2022-01-21	Negative	Gene ORF1ab| FAM	N/A	Gene N| VIC	N/A	31.93	29.71	Negative
N	HL1071	female	46	2	2022-01-21	Negative	Gene ORF1ab| FAM	N/A	Gene N| VIC	N/A	31.93	29.71	Negative
N	HL1072	male	29	2	2022-01-21	Negative	Gene ORF1ab| FAM	N/A	Gene N| VIC	N/A	31.93	29.71	Negative
N	HL1073	male	28	1	2022-01-21	Negative	Gene ORF1ab| FAM	N/A	Gene N| VIC	N/A	31.93	29.71	Negative
25-30	HL1074	female	48	N/A	2022-01-24	Positive	Gene ORF1ab| FAM	28.9	Gene N| VIC	28.9	31.93	29.71	Positive
>30	HL1076R	female	54	3	2022-01-24	Positive	Gene ORF1ab| FAM	38.9	Gene N| VIC	32.9	31.93	29.71	Negative
N	HL1077	female	55	3	2022-01-24	Negative	Gene ORF1ab| FAM	N/A	Gene N| VIC	N/A	31.93	29.71	Negative
N	HL1078	female	40	2	2022-01-24	Negative	Gene ORF1ab| FAM	N/A	Gene N| VIC	N/A	31.93	29.71	Negative
>30	HL1079R	female	50	4	2022-01-24	Positive	Gene ORF1ab| FAM	32.8	Gene N| VIC	31.9	31.93	29.71	Negative
>30	HL1080	female	43	3	2022-01-24	Positive	Gene ORF1ab| FAM	N/A	Gene N| VIC	33.9	31.93	29.71	Positive
25-30	HL1081	female	48	3	2022-01-24	Positive	Gene ORF1ab| FAM	28.2	Gene N| VIC	27.8	31.93	29.71	Positive
25-30	HL1082	female	52	4	2022-01-24	Positive	Gene ORF1ab| FAM	N/A	Gene N| VIC	27	31.93	29.71	Positive
N	HL1083	male	44	1	2022-01-24	Negative	Gene ORF1ab| FAM	N/A	Gene N| VIC	N/A	31.93	29.71	Negative
N	HL1084	female	26	4	2022-01-24	Negative	Gene ORF1ab| FAM	N/A	Gene N| VIC	N/A	31.93	29.71	Negative
>30	HL1085	female	35	3	2022-01-24	Positive	Gene ORF1ab| FAM	32.6	Gene N| VIC	32.5	31.93	29.71	Positive
25-30	HL1086	female	37	4	2022-01-24	Positive	Gene ORF1ab| FAM	28.7	Gene N| VIC	28.1	31.93	29.71	Positive
>30	HL1087	male	25	3	2022-01-24	Positive	Gene ORF1ab| FAM	33.4	Gene N| VIC	32.1	31.93	29.71	Positive
>30	HL1088	male	46	3	2022-01-24	Positive	Gene ORF1ab| FAM	31	Gene N| VIC	30.2	31.93	29.71	Positive
25-30	HL1089	male	62	3	2022-01-24	Positive	Gene ORF1ab| FAM	27	Gene N| VIC	27	31.93	29.71	Positive
>30	HL1090	male	30	3	2022-01-24	Positive	Gene ORF1ab| FAM	32.7	Gene N| VIC	31.5	31.93	29.71	Positive
N	HL1091	female	53	3	2022-01-24	Negative	Gene ORF1ab| FAM	N/A	Gene N| VIC	N/A	31.93	29.71	Negative
N	HL1092	female	33	2	2022-01-24	Negative	Gene ORF1ab| FAM	N/A	Gene N| VIC	N/A	31.93	29.71	Negative
>30	HL1093R	female	27	3	2022-01-24	Positive	Gene ORF1ab| FAM	31.3	Gene N| VIC	31.2	31.93	29.71	Positive
N	HL1094	female	24	5	2022-01-24	Negative	Gene ORF1ab| FAM	N/A	Gene N| VIC	N/A	31.93	29.71	Negative
>30	HL1095R	female	52	8	2022-01-24	Positive	Gene ORF1ab| FAM	38.8	Gene N| VIC	34.9	31.93	29.71	Negative
N	HL1096	female	47	N/A	2022-01-24	Negative	Gene ORF1ab| FAM	N/A	Gene N| VIC	N/A	31.93	29.71	Negative
N	HL1097	male	57	4	2022-01-24	Negative	Gene ORF1ab| FAM	N/A	Gene N| VIC	N/A	31.93	29.71	Negative
N	HL1098	female	48	1	2022-01-24	Negative	Gene ORF1ab| FAM	N/A	Gene N| VIC	N/A	31.93	29.71	Negative
N	HL1099	male	48	1	2022-01-24	Negative	Gene ORF1ab| FAM	N/A	Gene N| VIC	N/A	31.93	29.71	Negative
N	HL1100	male	46	3	2022-01-24	Negative	Gene ORF1ab| FAM	N/A	Gene N| VIC	N/A	31.93	29.71	Negative
N	HL1101	female	53	2	2022-01-24	Negative	Gene ORF1ab| FAM	N/A	Gene N| VIC	N/A	31.93	29.71	Negative
N	HL1102	female	60	2	2022-01-24	Negative	Gene ORF1ab| FAM	N/A	Gene N| VIC	N/A	31.93	29.71	Negative
>30	HL1103	female	44	3	2022-01-24	Positive	Gene ORF1ab| FAM	N/A	Gene N| VIC	38.2	31.93	29.71	Positive
N	HL1104	male	37	3	2022-01-24	Negative	Gene ORF1ab| FAM	N/A	Gene N| VIC	N/A	31.93	29.71	Negative
>30	HL1105	female	30	4	2022-01-24	Positive	Gene ORF1ab| FAM	33.9	Gene N| VIC	33.3	31.93	29.71	Positive
N	HL1106	female	40	N/A	2022-01-24	Negative	Gene ORF1ab| FAM	N/A	Gene N| VIC	N/A	31.93	29.71	Negative
N	HL1107	male	30	7	2022-01-24	Negative	Gene ORF1ab| FAM	N/A	Gene N| VIC	N/A	31.93	29.71	Negative
N	HL1108	female	30	4	2022-01-24	Negative	Gene ORF1ab| FAM	N/A	Gene N| VIC	N/A	31.93	29.71	Negative
>30	HL1109	male	20	5	2022-01-24	Positive	Gene ORF1ab| FAM	30.3	Gene N| VIC	31.2	31.93	29.71	Positive
25-30	HL1110	female	32	4	2022-01-24	Positive	Gene ORF1ab| FAM	29.1	Gene N| VIC	29	31.93	29.71	Positive
>30	HL1111	male	49	2	2022-01-24	Positive	Gene ORF1ab| FAM	34.8	Gene N| VIC	32.7	31.93	29.71	Positive
25-30	HL1112	female	55	5	2022-01-24	Positive	Gene ORF1ab| FAM	27.5	Gene N| VIC	28.4	31.93	29.71	Positive
25-30	HL1113	male	32	3	2022-01-24	Positive	Gene ORF1ab| FAM	26.3	Gene N| VIC	27.4	31.93	29.71	Positive
N	HL1114	female	60	3	2022-01-24	Negative	Gene ORF1ab| FAM	N/A	Gene N| VIC	N/A	31.93	29.71	Negative
N	HL1115	female	36	2	2022-01-24	Negative	Gene ORF1ab| FAM	N/A	Gene N| VIC	N/A	31.93	29.71	Negative
>30	HL1116	male	39	4	2022-01-24	Positive	Gene ORF1ab| FAM	N/A	Gene N| VIC	35	31.93	29.71	Positive
>30	HL1117R	female	42	3	2022-01-24	Positive	Gene ORF1ab| FAM	34.9	Gene N| VIC	31.8	31.93	29.71	Negative
N	HL1118	female	45	N/A	2022-01-24	Negative	Gene ORF1ab| FAM	N/A	Gene N| VIC	N/A	31.93	29.71	Negative
25-30	HL1119	female	37	2	2022-01-24	Positive	Gene ORF1ab| FAM	25.7	Gene N| VIC	26.9	31.93	29.71	Positive
N	HL1120	male	50	4	2022-01-24	Negative	Gene ORF1ab| FAM	N/A	Gene N| VIC	N/A	31.93	29.71	Negative
N	HL1121	female	30	2	2022-01-24	Negative	Gene ORF1ab| FAM	N/A	Gene N| VIC	N/A	31.93	29.71	Negative
>30	HL1122R	female	45	3	2022-01-24	Positive	Gene ORF1ab| FAM	31	Gene N| VIC	31.9	31.93	29.71	Negative
25-30	HL1123	male	46	5	2022-01-24	Positive	Gene ORF1ab| FAM	26.2	Gene N| VIC	25.9	31.93	29.71	Positive
25-30	HL1124	female	48	1	2022-01-24	Positive	Gene ORF1ab| FAM	28	Gene N| VIC	26.6	31.93	29.71	Positive
N	HL1125	female	36	3	2022-01-24	Negative	Gene ORF1ab| FAM	N/A	Gene N| VIC	N/A	31.93	29.71	Negative
>30	HL1126R	female	59	3	2022-01-24	Positive	Gene ORF1ab| FAM	37.4	Gene N| VIC	34.5	31.93	29.71	Negative
N	HL1127	male	56	4	2022-01-24	Negative	Gene ORF1ab| FAM	N/A	Gene N| VIC	N/A	31.93	29.71	Negative
N	HL1128	female	41	3	2022-01-24	Negative	Gene ORF1ab| FAM	N/A	Gene N| VIC	N/A	31.93	29.71	Negative
N	HL1129	female	38	3	2022-01-24	Negative	Gene ORF1ab| FAM	N/A	Gene N| VIC	N/A	31.93	29.71	Negative
N	HL1130	female	28	1	2022-01-24	Negative	Gene ORF1ab| FAM	N/A	Gene N| VIC	N/A	31.93	29.71	Negative
>30	HL1131	female	44	7	2022-01-24	Positive	Gene ORF1ab| FAM	30.6	Gene N| VIC	30.3	31.93	29.71	Positive
>30	HL1132	female	32	1	2022-01-24	Positive	Gene ORF1ab| FAM	31.5	Gene N| VIC	31.6	31.93	29.71	Positive
N	HL1134	female	67	4	2022-01-24	Negative	Gene ORF1ab| FAM	N/A	Gene N| VIC	N/A	31.93	29.71	Negative
>30	HL1135R	female	26	3	2022-01-24	Positive	Gene ORF1ab| FAM	N/A	Gene N| VIC	35.8	31.93	29.71	Negative
N	HL1136	male	30	2	2022-01-24	Negative	Gene ORF1ab| FAM	N/A	Gene N| VIC	N/A	31.93	29.71	Negative
25-30	HL1137	female	72	N/A	2022-01-24	Positive	Gene ORF1ab| FAM	28	Gene N| VIC	27.9	31.93	29.71	Positive
N	HL1138	male	23	2	2022-01-25	Negative	Gene ORF1ab| FAM	N/A	Gene N| VIC	N/A	31.93	29.71	Negative
N	HL1139	female	67	3	2022-01-25	Negative	Gene ORF1ab| FAM	N/A	Gene N| VIC	N/A	31.93	29.71	Negative
>30	HL1140	female	25	5	2022-01-25	Positive	Gene ORF1ab| FAM	31.2	Gene N| VIC	30.8	31.93	29.71	Positive
N	HL1141	male	23	N/A	2022-01-25	Negative	Gene ORF1ab| FAM	N/A	Gene N| VIC	N/A	31.93	29.71	Negative
N	HL1142	female	53	3	2022-01-25	Negative	Gene ORF1ab| FAM	N/A	Gene N| VIC	N/A	31.93	29.71	Negative
N	HL1143	female	50	2	2022-01-25	Negative	Gene ORF1ab| FAM	N/A	Gene N| VIC	N/A	31.93	29.71	Negative
N	HL1144	female	64	7	2022-01-25	Negative	Gene ORF1ab| FAM	N/A	Gene N| VIC	N/A	31.93	29.71	Negative
>30	HL1145R	female	39	2	2022-01-25	Positive	Gene ORF1ab| FAM	36.5	Gene N| VIC	35.9	31.93	29.71	Negative
>30	HL1146R	female	45	3	2022-01-25	Positive	Gene ORF1ab| FAM	33.9	Gene N| VIC	33.4	31.93	29.71	Negative
N	HL1147	male	30	2	2022-01-25	Negative	Gene ORF1ab| FAM	N/A	Gene N| VIC	N/A	31.93	29.71	Negative
N	HL1148	female	33	3	2022-01-25	Negative	Gene ORF1ab| FAM	N/A	Gene N| VIC	N/A	31.93	29.71	Negative
N	HL1149	female	37	4	2022-01-25	Negative	Gene ORF1ab| FAM	N/A	Gene N| VIC	N/A	31.93	29.71	Negative
>30	HL1150	female	38	4	2022-01-25	Positive	Gene ORF1ab| FAM	33.9	Gene N| VIC	33.1	31.93	29.71	Positive
N	HL1151	female	36	N/A	2022-01-25	Negative	Gene ORF1ab| FAM	N/A	Gene N| VIC	N/A	31.93	29.71	Negative
N	HL1152	female	58	10	2022-01-25	Negative	Gene ORF1ab| FAM	N/A	Gene N| VIC	N/A	31.93	29.71	Negative
N	HL1153	male	41	4	2022-01-25	Negative	Gene ORF1ab| FAM	N/A	Gene N| VIC	N/A	31.93	29.71	Negative
N	HL1154	male	40	4	2022-01-25	Negative	Gene ORF1ab| FAM	N/A	Gene N| VIC	N/A	31.93	29.71	Negative
N	HL1155	female	20	2	2022-01-25	Negative	Gene ORF1ab| FAM	N/A	Gene N| VIC	N/A	31.93	29.71	Negative
25-30	HL1156	male	33	4	2022-01-26	Positive	Gene ORF1ab| FAM	27.7	Gene N| VIC	27.4	31.93	29.71	Positive
N	HL1157	female	42	5	2022-01-26	Negative	Gene ORF1ab| FAM	N/A	Gene N| VIC	N/A	31.93	29.71	Negative
>30	HL1158R	female	N/A	N/A	2022-01-26	Positive	Gene ORF1ab| FAM	33.9	Gene N| VIC	33.5	31.93	29.71	Negative
>30	HL1159	female	43	N/A	2022-01-26	Positive	Gene ORF1ab| FAM	N/A	Gene N| VIC	34	31.93	29.71	Positive
>30	HL1160	female	39	2	2022-01-26	Positive	Gene ORF1ab| FAM	N/A	Gene N| VIC	36	31.93	29.71	Positive
>30	HL1161	male	57	8	2022-01-26	Positive	Gene ORF1ab| FAM	31.1	Gene N| VIC	30.4	31.93	29.71	Positive
N	HL1162	female	66	2	2022-01-26	Negative	Gene ORF1ab| FAM	N/A	Gene N| VIC	N/A	31.93	29.71	Negative
25-30	HL1163	female	44	2	2022-01-26	Positive	Gene ORF1ab| FAM	29.5	Gene N| VIC	29.7	31.93	29.71	Positive
>30	HL1164	female	35	3	2022-01-26	Positive	Gene ORF1ab| FAM	33.1	Gene N| VIC	33.2	31.93	29.71	Positive
N	HL1165	female	62	3	2022-01-26	Negative	Gene ORF1ab| FAM	N/A	Gene N| VIC	N/A	2023-06-29	2023-03-28	Negative
N	HL1166	female	41	3	2022-01-26	Negative	Gene ORF1ab| FAM	N/A	Gene N| VIC	N/A	2023-06-29	2023-03-28	Negative
>30	HL1167	female	40	3	2022-01-26	Positive	Gene ORF1ab| FAM	30.9	Gene N| VIC	29.8	2023-06-29	2023-03-28	Positive
N	HL1168	female	24	3	2022-01-26	Negative	Gene ORF1ab| FAM	N/A	Gene N| VIC	N/A	2023-06-29	2023-03-28	Negative
N	HL1169	female	60	N/A	2022-01-26	Negative	Gene ORF1ab| FAM	N/A	Gene N| VIC	N/A	2023-06-29	2023-03-28	Negative
>30	HL1170R	female	35	3	2022-01-26	Positive	Gene ORF1ab| FAM	33.8	Gene N| VIC	33	2023-06-29	2023-03-28	Negative
>30	HL1171	female	31	2	2022-01-26	Positive	Gene ORF1ab| FAM	30.3	Gene N| VIC	30.5	2023-06-29	2023-03-28	Positive
N	HL1172	female	28	2	2022-01-26	Negative	Gene ORF1ab| FAM	N/A	Gene N| VIC	N/A	2023-06-29	2023-03-28	Negative
>30	HL1173R	female	32	2	2022-01-26	Positive	Gene ORF1ab| FAM	N/A	Gene N| VIC	39	2023-06-29	2023-03-28	Negative
>30	HL1174R	male	42	2	2022-01-26	Positive	Gene ORF1ab| FAM	N/A	Gene N| VIC	35.5	2023-06-29	2023-03-28	Negative
N	HL1175	male	47	2	2022-01-26	Negative	Gene ORF1ab| FAM	N/A	Gene N| VIC	N/A	2023-06-29	2023-03-28	Negative
>30	HL1176	female	47	3	2022-01-26	Positive	Gene ORF1ab| FAM	N/A	Gene N| VIC	37.8	2023-06-29	2023-03-28	Positive
25-30	HL1177	female	30	2	2022-01-26	Positive	Gene ORF1ab| FAM	28.4	Gene N| VIC	28.8	2023-06-29	2023-03-28	Positive
N	HL1178	female	45	3	2022-01-26	Negative	Gene ORF1ab| FAM	N/A	Gene N| VIC	N/A	2023-06-29	2023-03-28	Negative
>30	HL1179R	female	39	N/A	2022-01-26	Positive	Gene ORF1ab| FAM	N/A	Gene N| VIC	39	2023-06-29	2023-03-28	Negative
>30	HL1180R	female	35	5	2022-01-26	Positive	Gene ORF1ab| FAM	N/A	Gene N| VIC	35.2	2023-06-29	2023-03-28	Positive
>30	HL1181	male	39	3	2022-01-26	Positive	Gene ORF1ab| FAM	33.1	Gene N| VIC	32.1	2023-06-29	2023-03-28	Positive
N	HL1182	female	36	4	2022-01-26	Negative	Gene ORF1ab| FAM	N/A	Gene N| VIC	N/A	2023-06-29	2023-03-28	Negative
N	HL1183	female	41	1	2022-01-26	Negative	Gene ORF1ab| FAM	N/A	Gene N| VIC	N/A	2023-06-29	2023-03-28	Negative
>30	HL1184	female	41	N/A	2022-01-26	Positive	Gene ORF1ab| FAM	29.3	Gene N| VIC	30.7	2023-06-29	2023-03-28	Positive
N	HL1185	female	36	3	2022-01-26	Negative	Gene ORF1ab| FAM	N/A	Gene N| VIC	N/A	2023-06-29	2023-03-28	Negative
N	HL1186	male	24	2	2022-01-26	Negative	Gene ORF1ab| FAM	N/A	Gene N| VIC	N/A	2023-06-29	2023-03-28	Negative
N	HL1187	male	49	12	2022-01-26	Negative	Gene ORF1ab| FAM	N/A	Gene N| VIC	N/A	2023-06-29	2023-03-28	Negative
N	HL1188	female	28	5	2022-01-26	Negative	Gene ORF1ab| FAM	N/A	Gene N| VIC	N/A	2023-06-29	2023-03-28	Negative
N	HL1189	female	41	5	2022-01-26	Negative	Gene ORF1ab| FAM	N/A	Gene N| VIC	N/A	2023-06-29	2023-03-28	Negative
N	HL1190	female	28	4	2022-01-26	Negative	Gene ORF1ab| FAM	N/A	Gene N| VIC	N/A	2023-06-29	2023-03-28	Negative
>30	HL1191	female	31	3	2022-01-27	Positive	Gene ORF1ab| FAM	31.5	Gene N| VIC	30.7	2023-06-29	2023-03-28	Positive
N	HL1192	female	41	3	2022-01-27	Negative	Gene ORF1ab| FAM	N/A	Gene N| VIC	N/A	2023-06-29	2023-03-28	Negative
N	HL1193	female	44	2	2022-01-27	Negative	Gene ORF1ab| FAM	N/A	Gene N| VIC	N/A	2023-06-29	2023-03-28	Negative
N	HL1194	female	48	2	2022-01-27	Negative	Gene ORF1ab| FAM	N/A	Gene N| VIC	N/A	2023-06-29	2023-03-28	Negative
N	HL1195	female	25	3	2022-01-27	Negative	Gene ORF1ab| FAM	N/A	Gene N| VIC	N/A	2023-06-29	2023-03-28	Negative
N	HL1196	male	36	4	2022-01-27	Negative	Gene ORF1ab| FAM	N/A	Gene N| VIC	N/A	2023-06-29	2023-03-28	Negative
N	HL1197	N/A	N/A	N/A	2022-01-27	Negative	Gene ORF1ab| FAM	N/A	Gene N| VIC	N/A	2023-06-29	2023-03-28	Negative
>30	HL1198	male	34	4	2022-01-27	Positive	Gene ORF1ab| FAM	31.9	Gene N| VIC	32.5	2023-06-29	2023-03-28	Positive
25-30	HL1199	male	21	3	2022-01-27	Positive	Gene ORF1ab| FAM	27.9	Gene N| VIC	28	2023-06-29	2023-03-28	Positive
25-30	HL1200	female	35	2	2022-01-27	Positive	Gene ORF1ab| FAM	29.2	Gene N| VIC	29.6	2023-06-29	2023-03-28	Positive
N	HL1201	female	47	N/A	2022-01-27	Negative	Gene ORF1ab| FAM	N/A	Gene N| VIC	N/A	2023-06-29	2023-03-28	Negative
N	HL1202	female	41	3	2022-01-27	Negative	Gene ORF1ab| FAM	N/A	Gene N| VIC	N/A	2023-06-29	2023-03-28	Negative
N	HL1203	female	38	3	2022-01-27	Negative	Gene ORF1ab| FAM	N/A	Gene N| VIC	N/A	2023-06-29	2023-03-28	Negative
N	HL1204	female	36	3	2022-01-27	Negative	Gene ORF1ab| FAM	N/A	Gene N| VIC	N/A	2023-06-29	2023-03-28	Negative
25-30	HL1205	female	25	2	2022-01-27	Positive	Gene ORF1ab| FAM	29.6	Gene N| VIC	28.3	2023-06-29	2023-03-28	Positive
N	HL1206	male	28	2	2022-01-27	Negative	Gene ORF1ab| FAM	N/A	Gene N| VIC	N/A	2023-06-29	2023-03-28	Negative
>30	HL1207R	female	34	2	2022-01-27	Positive	Gene ORF1ab| FAM	34.1	Gene N| VIC	32.5	2023-06-29	2023-03-28	Negative
>30	HL1208	male	40	2	2022-01-27	Positive	Gene ORF1ab| FAM	34.8	Gene N| VIC	32.9	2023-06-29	2023-03-28	Positive
25-30	HL1209	female	38	2	2022-01-27	Positive	Gene ORF1ab| FAM	25	Gene N| VIC	26.1	2023-06-29	2023-03-28	Positive
N	HL1210	female	47	2	2022-01-27	Negative	Gene ORF1ab| FAM	N/A	Gene N| VIC	N/A	2023-06-29	2023-03-28	Negative
N	HL1211	female	51	3	2022-01-27	Negative	Gene ORF1ab| FAM	N/A	Gene N| VIC	N/A	2023-06-29	2023-03-28	Negative
N	HL1212	female	44	2	2022-01-27	Negative	Gene ORF1ab| FAM	N/A	Gene N| VIC	N/A	2023-06-29	2023-03-28	Negative
N	HL1213	female	36	3	2022-01-27	Negative	Gene ORF1ab| FAM	N/A	Gene N| VIC	N/A	2023-06-29	2023-03-28	Negative
25-30	HL1214R	female	30	4	2022-01-27	Positive	Gene ORF1ab| FAM	26.7	Gene N| VIC	28	2023-06-29	2023-03-28	Negative
>30	HL1215	male	52	4	2022-01-27	Positive	Gene ORF1ab| FAM	30.5	Gene N| VIC	31.3	2023-06-29	2023-03-28	Positive
>30	HL1216	female	35	4	2022-01-27	Positive	Gene ORF1ab| FAM	33.6	Gene N| VIC	33	2023-06-29	2023-03-28	Positive
N	HL1217	male	43	3	2022-01-27	Negative	Gene ORF1ab| FAM	N/A	Gene N| VIC	N/A	2023-06-29	2023-03-28	Negative
>30	HL1218	female	28	2	2022-01-27	Positive	Gene ORF1ab| FAM	37	Gene N| VIC	35.1	2023-06-29	2023-03-28	Positive
N	HL1219	male	28	2	2022-01-27	Negative	Gene ORF1ab| FAM	N/A	Gene N| VIC	N/A	2023-06-29	2023-03-28	Negative
25-30	HL1220	female	56	2	2022-01-27	Positive	Gene ORF1ab| FAM	27.8	Gene N| VIC	29	2023-06-29	2023-03-28	Positive
>30	HL1221R	female	33	7	2022-01-27	Positive	Gene ORF1ab| FAM	39	Gene N| VIC	35.4	2023-06-29	2023-03-28	Negative
N	HL1222	male	36	3	2022-01-28	Negative	Gene ORF1ab| FAM	N/A	Gene N| VIC	N/A	2023-06-29	2023-03-28	Negative
N	HL1223	female	51	3	2022-01-28	Negative	Gene ORF1ab| FAM	N/A	Gene N| VIC	N/A	2023-06-29	2023-03-28	Negative
N	HL1224	female	29	1	2022-01-28	Negative	Gene ORF1ab| FAM	N/A	Gene N| VIC	N/A	2023-06-29	2023-03-28	Negative
N	HL1225	female	32	2	2022-01-28	Negative	Gene ORF1ab| FAM	N/A	Gene N| VIC	N/A	2023-06-29	2023-03-28	Negative
>30	HL1227	female	27	8	2022-01-28	Positive	Gene ORF1ab| FAM	N/A	Gene N| VIC	35.3	2023-06-29	2023-03-28	Positive
N	HL1228	male	44	2	2022-01-28	Negative	Gene ORF1ab| FAM	N/A	Gene N| VIC	N/A	2023-06-29	2023-03-28	Negative
N	HL1229	female	50	2	2022-01-28	Negative	Gene ORF1ab| FAM	N/A	Gene N| VIC	N/A	2023-06-29	2023-03-28	Negative
N	HL1230	female	24	2	2022-01-28	Negative	Gene ORF1ab| FAM	N/A	Gene N| VIC	N/A	2023-06-29	2023-03-28	Negative
N	HL1231	male	51	2	2022-01-28	Negative	Gene ORF1ab| FAM	N/A	Gene N| VIC	N/A	2023-06-29	2023-03-28	Negative
N	HL1232	female	20	3	2022-01-28	Negative	Gene ORF1ab| FAM	N/A	Gene N| VIC	N/A	2023-06-29	2023-03-28	Negative
N	HL1233	female	29	1	2022-01-28	Negative	Gene ORF1ab| FAM	N/A	Gene N| VIC	N/A	2023-06-29	2023-03-28	Negative
N	HL1234	female	39	3	2022-01-28	Negative	Gene ORF1ab| FAM	N/A	Gene N| VIC	N/A	2023-06-29	2023-03-28	Negative
N	HL1235	female	34	2	2022-01-28	Negative	Gene ORF1ab| FAM	N/A	Gene N| VIC	N/A	2023-06-29	2023-03-28	Negative
>30	HL1236R	female	43	1	2022-01-28	Positive	Gene ORF1ab| FAM	33.6	Gene N| VIC	31.8	2023-06-29	2023-03-28	Negative
>30	HL1237R	female	38	3	2022-01-28	Positive	Gene ORF1ab| FAM	N/A	Gene N| VIC	34	2023-06-29	2023-03-28	Negative
N	HL1238	female	64	1	2022-01-28	Negative	Gene ORF1ab| FAM	N/A	Gene N| VIC	N/A	2023-06-29	2023-03-28	Negative
N	HL1239	female	53	7	2022-01-28	Negative	Gene ORF1ab| FAM	N/A	Gene N| VIC	N/A	2023-06-29	2023-03-28	Negative
N	HL1240	female	29	1	2022-01-28	Negative	Gene ORF1ab| FAM	N/A	Gene N| VIC	N/A	2023-06-29	2023-03-28	Negative
25-30	HL1241R	female	23	4	2022-01-28	Positive	Gene ORF1ab| FAM	27.5	Gene N| VIC	28.7	2023-06-29	2023-03-28	Negative
25-30	HL1242R	female	56	3	2022-01-28	Positive	Gene ORF1ab| FAM	25.4	Gene N| VIC	26.5	2023-06-29	2023-03-28	Negative
25-30	HL1243	female	33	3	2022-01-28	Positive	Gene ORF1ab| FAM	26.7	Gene N| VIC	25.2	2023-06-29	2023-03-28	Positive
N	HL1244	female	31	N/A	2022-01-28	Negative	Gene ORF1ab| FAM	N/A	Gene N| VIC	N/A	2023-06-29	2023-03-28	Negative
N	HL1245	male	20	2	2022-01-28	Negative	Gene ORF1ab| FAM	N/A	Gene N| VIC	N/A	2023-06-29	2023-03-28	Negative
25-30	HL1246R	female	39	2	2022-01-28	Positive	Gene ORF1ab| FAM	27.6	Gene N| VIC	28.1	2023-06-29	2023-03-28	Negative
N	HL1247	female	33	2	2022-01-28	Negative	Gene ORF1ab| FAM	N/A	Gene N| VIC	N/A	2023-06-29	2023-03-28	Negative
N	HL1248	female	54	4	2022-01-28	Negative	Gene ORF1ab| FAM	N/A	Gene N| VIC	N/A	2023-06-29	2023-03-28	Negative
N	HL1249	male	46	4	2022-01-28	Negative	Gene ORF1ab| FAM	N/A	Gene N| VIC	N/A	2023-06-29	2023-03-28	Negative
N	HL1250	female	57	3	2022-01-28	Negative	Gene ORF1ab| FAM	N/A	Gene N| VIC	N/A	2023-06-29	2023-03-28	Negative
N	HL1251	female	32	2	2022-01-28	Negative	Gene ORF1ab| FAM	N/A	Gene N| VIC	N/A	2023-06-29	2023-03-28	Negative
N	HL526	male	N/A	N/A	2021-08-23	Negative	Gene ORF1ab| FAM	N/A	Gene N| VIC	N/A	31.4	31	Negative
N	HL792	female	40	N/A	2022-01-12	Negative	Gene ORF1ab| FAM	N/A	Gene N| VIC	N/A	32	29	Negative
>30	HL793	female	34	N/A	2022-01-12	Positive	Gene ORF1ab| FAM	34	Gene N| VIC	32.9	32	29	Positive
25-30	HL794	male	39	N/A	2022-01-12	Positive	Gene ORF1ab| FAM	27	Gene N| VIC	27	32	29	Positive
N	HL795	female	30	N/A	2022-01-12	Negative	Gene ORF1ab| FAM	N/A	Gene N| VIC	N/A	32	29	Negative
>30	HL796	female	52	N/A	2022-01-12	Positive	Gene ORF1ab| FAM	30.3	Gene N| VIC	30	32	29	Positive
>30	HL797	female	32	N/A	2022-01-12	Positive	Gene ORF1ab| FAM	31.7	Gene N| VIC	30.5	32	29	Positive
N	HL798	female	39	N/A	2022-01-12	Negative	Gene ORF1ab| FAM	N/A	Gene N| VIC	N/A	32	29	Negative
N	HL799	female	40	N/A	2022-01-12	Negative	Gene ORF1ab| FAM	N/A	Gene N| VIC	N/A	32	29	Negative
N	HL800	female	41	N/A	2022-01-12	Negative	Gene ORF1ab| FAM	N/A	Gene N| VIC	N/A	32	29	Negative
N	HL801	female	35	N/A	2022-01-12	Negative	Gene ORF1ab| FAM	N/A	Gene N| VIC	N/A	32	29	Negative
N	HL802	female	43	N/A	2022-01-12	Negative	Gene ORF1ab| FAM	N/A	Gene N| VIC	N/A	32	29	Negative
>30	HL803R	female	66	N/A	2022-01-12	Positive	Gene ORF1ab| FAM	N/A	Gene N| VIC	37.1	32	29	Positive
N	HL804	female	54	N/A	2022-01-12	Negative	Gene ORF1ab| FAM	N/A	Gene N| VIC	N/A	32	29	Negative
N	HL805	female	43	N/A	2022-01-12	Negative	Gene ORF1ab| FAM	N/A	Gene N| VIC	N/A	32	29	Negative
N	HL806	female	32	N/A	2022-01-12	Negative	Gene ORF1ab| FAM	N/A	Gene N| VIC	N/A	32	29	Negative
>30	HL807	female	29	N/A	2022-01-12	Positive	Gene ORF1ab| FAM	31.5	Gene N| VIC	31.5	32	29	Positive
N	HL808	male	57	N/A	2022-01-13	Negative	Gene ORF1ab| FAM	N/A	Gene N| VIC	N/A	32	29	Negative
>30	HL809	female	50	N/A	2022-01-13	Positive	Gene ORF1ab| FAM	37.3	Gene N| VIC	35.9	32	29	Positive
N	HL810	female	36	N/A	2022-01-13	Negative	Gene ORF1ab| FAM	N/A	Gene N| VIC	N/A	32	29	Negative
N	HL811R	female	30	2	2022-01-13	Negative	Gene ORF1ab| FAM	N/A	Gene N| VIC	N/A	32	29	Positive
N	HL812	female	37	5	2022-01-13	Negative	Gene ORF1ab| FAM	N/A	Gene N| VIC	N/A	32	29	Negative
N	HL813	female	31	3	2022-01-13	Negative	Gene ORF1ab| FAM	N/A	Gene N| VIC	N/A	32	29	Negative
N	HL814	female	58	1	2022-01-13	Negative	Gene ORF1ab| FAM	N/A	Gene N| VIC	N/A	32	29	Negative
N	HL815	male	50	3	2022-01-13	Negative	Gene ORF1ab| FAM	N/A	Gene N| VIC	N/A	32	29	Negative
N	HL816	female	32	3	2022-01-13	Negative	Gene ORF1ab| FAM	N/A	Gene N| VIC	N/A	32	29	Negative
25-30	HL817	female	28	3	2022-01-13	Positive	Gene ORF1ab| FAM	29.9	Gene N| VIC	29.2	32	29	Positive
N	HL818	female	40	5	2022-01-13	Negative	Gene ORF1ab| FAM	N/A	Gene N| VIC	N/A	32	29	Negative
25-30	HL819	female	28	4	2022-01-13	Positive	Gene ORF1ab| FAM	27.5	Gene N| VIC	27.4	32	29	Positive
N	HL820	female	44	3	2022-01-13	Negative	Gene ORF1ab| FAM	N/A	Gene N| VIC	N/A	32	29	Negative
25-30	HL821	male	33	4	2022-01-13	Positive	Gene ORF1ab| FAM	31.1	Gene N| VIC	28.8	32	29	Positive
N	HL822	female	59	4	2022-01-13	Negative	Gene ORF1ab| FAM	N/A	Gene N| VIC	N/A	32	29	Negative
N	HL823R	male	26	3	2022-01-13	Negative	Gene ORF1ab| FAM	N/A	Gene N| VIC	N/A	32	29	Negative
25-30	HL824	male	38	3	2022-01-13	Positive	Gene ORF1ab| FAM	28.2	Gene N| VIC	28.8	32	29	Positive
N	HL825	female	30	3	2022-01-13	Negative	Gene ORF1ab| FAM	N/A	Gene N| VIC	N/A	32	29	Negative
N	HL826	male	34	3	2022-01-13	Negative	Gene ORF1ab| FAM	N/A	Gene N| VIC	N/A	32	29	Negative
N	HL827	female	35	3	2022-01-13	Negative	Gene ORF1ab| FAM	N/A	Gene N| VIC	N/A	32	29	Negative
N	HL828	female	29	1	2022-01-13	Negative	Gene ORF1ab| FAM	N/A	Gene N| VIC	N/A	32	29	Negative
N	HL829	male	51	N/A	2022-01-13	Negative	Gene ORF1ab| FAM	N/A	Gene N| VIC	N/A	32	29	Negative
N	HL830	male	41	6	2022-01-13	Negative	Gene ORF1ab| FAM	N/A	Gene N| VIC	N/A	32	29	Negative
N	HL831	female	37	2	2022-01-17	Negative	Gene ORF1ab| FAM	N/A	Gene N| VIC	N/A	32	29	Negative
25-30	HL832	female	53	4	2022-01-17	Positive	Gene ORF1ab| FAM	24.3	Gene N| VIC	26	32	29	Positive
>30	HL833	female	40	2	2022-01-17	Positive	Gene ORF1ab| FAM	35	Gene N| VIC	34.4	32	29	Positive
N	HL834	female	38	4	2022-01-17	Negative	Gene ORF1ab| FAM	N/A	Gene N| VIC	N/A	32	29	Negative
N	HL835	female	48	3	2022-01-17	Negative	Gene ORF1ab| FAM	N/A	Gene N| VIC	N/A	32	29	Negative
N	HL836	female	41	2	2022-01-17	Negative	Gene ORF1ab| FAM	N/A	Gene N| VIC	N/A	32	29	Negative
N	HL837	female	44	6	2022-01-17	Negative	Gene ORF1ab| FAM	N/A	Gene N| VIC	N/A	32	29	Negative
>30	HL838	male	57	3	2022-01-17	Positive	Gene ORF1ab| FAM	N/A	Gene N| VIC	35.9	32	29	Positive
>30	HL839	female	41	2	2022-01-17	Positive	Gene ORF1ab| FAM	30.3	Gene N| VIC	30.1	32	29	Positive
>30	HL840R	female	29	2	2022-01-17	Positive	Gene ORF1ab| FAM	N/A	Gene N| VIC	34.6	32	29	Negative
>30	HL841	female	42	2	2022-01-17	Positive	Gene ORF1ab| FAM	37.2	Gene N| VIC	32.9	32	29	Positive
N	HL842	female	24	2	2022-01-17	Negative	Gene ORF1ab| FAM	N/A	Gene N| VIC	N/A	32	29	Negative
>30	HL843R	male	29	N/A	2022-01-17	Positive	Gene ORF1ab| FAM	31.7	Gene N| VIC	30.9	32	29	Negative
>30	HL844	female	46	1	2022-01-17	Positive	Gene ORF1ab| FAM	32.6	Gene N| VIC	30.2	32	29	Positive
25-30	HL845	male	29	2	2022-01-17	Positive	Gene ORF1ab| FAM	26.6	Gene N| VIC	28.4	32	29	Positive
>30	HL846	female	50	3	2022-01-17	Positive	Gene ORF1ab| FAM	35.8	Gene N| VIC	32.9	32	29	Positive
N	HL847	female	50	N/A	2022-01-17	Negative	Gene ORF1ab| FAM	N/A	Gene N| VIC	N/A	32	29	Negative
N	HL848	male	59	N/A	2022-01-17	Negative	Gene ORF1ab| FAM	N/A	Gene N| VIC	N/A	32	29	Negative
25-30	HL849	female	40	3	2022-01-17	Positive	Gene ORF1ab| FAM	29.5	Gene N| VIC	29.1	32	29	Positive
N	HL850	female	25	4	2022-01-17	Negative	Gene ORF1ab| FAM	N/A	Gene N| VIC	N/A	32	29	Negative
>30	HL851	male	40	2	2022-01-17	Positive	Gene ORF1ab| FAM	33.09	Gene N| VIC	31.4	32	29	Positive
N	HL852R	female	57	3	2022-01-17	Negative	Gene ORF1ab| FAM	N/A	Gene N| VIC	N/A	32	29	Negative
>30	HL853	male	25	3	2022-01-17	Positive	Gene ORF1ab| FAM	32.1	Gene N| VIC	30.5	32	29	Positive
N	HL854	female	27	3	2022-01-17	Negative	Gene ORF1ab| FAM	N/A	Gene N| VIC	N/A	32	29	Negative
N	HL855	female	36	N/A	2022-01-17	Negative	Gene ORF1ab| FAM	N/A	Gene N| VIC	N/A	32	29	Negative
N	HL856	male	22	3	2022-01-17	Negative	Gene ORF1ab| FAM	N/A	Gene N| VIC	N/A	32	29	Negative
N	HL857	female	28	1	2022-01-17	Negative	Gene ORF1ab| FAM	N/A	Gene N| VIC	N/A	32	29	Negative
>30	HL858	female	36	3	2022-01-17	Positive	Gene ORF1ab| FAM	32.6	Gene N| VIC	31.4	32	29	Positive
25-30	HL859	male	32	4	2022-01-17	Positive	Gene ORF1ab| FAM	30.6	Gene N| VIC	29.4	32	29	Positive
>30	HL860	female	32	N/A	2022-01-17	Positive	Gene ORF1ab| FAM	N/A	Gene N| VIC	34.7	32	29	Positive
N	HL861	female	52	1	2022-01-17	Negative	Gene ORF1ab| FAM	N/A	Gene N| VIC	N/A	32	29	Negative
25-30	HL862	female	46	3	2022-01-17	Positive	Gene ORF1ab| FAM	29.4	Gene N| VIC	29.2	32	29	Positive
N	HL863	female	40	3	2022-01-17	Negative	Gene ORF1ab| FAM	N/A	Gene N| VIC	N/A	32	29	Negative
>30	HL864	male	77	N/A	2022-01-17	Positive	Gene ORF1ab| FAM	33.4	Gene N| VIC	31.7	32	29	Positive
>30	HL865R	female	45	4	2022-01-17	Positive	Gene ORF1ab| FAM	34.6	Gene N| VIC	33.9	32	29	Negative
>30	HL866	female	42	2	2022-01-17	Positive	Gene ORF1ab| FAM	30.9	Gene N| VIC	29.9	32	29	Positive
N	HL867	female	31	1	2022-01-17	Negative	Gene ORF1ab| FAM	N/A	Gene N| VIC	N/A	32	29	Negative
N	HL868	female	24	1	2022-01-17	Negative	Gene ORF1ab| FAM	N/A	Gene N| VIC	N/A	32	29	Negative
N	HL869	female	30	3	2022-01-17	Negative	Gene ORF1ab| FAM	N/A	Gene N| VIC	N/A	32	29	Negative
N	HL870	female	25	2	2022-01-17	Negative	Gene ORF1ab| FAM	N/A	Gene N| VIC	N/A	2023-09-30	29	Negative
N	HL871	female	32	5	2022-01-17	Negative	Gene ORF1ab| FAM	N/A	Gene N| VIC	N/A	2023-09-30	29	Negative
N	HL872R	female	33	3	2022-01-17	Negative	Gene ORF1ab| FAM	N/A	Gene N| VIC	N/A	2023-09-30	29	Negative
N	HL873	female	29	5	2022-01-17	Negative	Gene ORF1ab| FAM	N/A	Gene N| VIC	N/A	2023-09-30	29	Negative
N	HL874	female	29	N/A	2022-01-17	Negative	Gene ORF1ab| FAM	N/A	Gene N| VIC	N/A	2023-09-30	29	Negative
N	HL875	female	42	1	2022-01-17	Negative	Gene ORF1ab| FAM	N/A	Gene N| VIC	N/A	2023-09-30	29	Negative
N	HL876R	female	38	N/A	2022-01-17	Negative	Gene ORF1ab| FAM	N/A	Gene N| VIC	N/A	2023-09-30	29	Negative
>30	HL877	female	43	4	2022-01-18	Positive	Gene ORF1ab| FAM	31.61	Gene N| VIC	30.29	2023-09-30	29	Positive
N	HL878	female	48	4	2022-01-18	Negative	Gene ORF1ab| FAM	N/A	Gene N| VIC	N/A	2023-09-30	29	Negative
N	HL879R	female	28	3	2022-01-18	Negative	Gene ORF1ab| FAM	N/A	Gene N| VIC	N/A	2023-09-30	29	Negative
>30	HL880	female	28	4	2022-01-18	Positive	Gene ORF1ab| FAM	34.12	Gene N| VIC	32.45	2023-09-30	29	Positive
>30	HL881	female	35	1	2022-01-18	Positive	Gene ORF1ab| FAM	31.94	Gene N| VIC	31.11	2023-09-30	29	Positive
N	HL882	female	47	2	2022-01-18	Negative	Gene ORF1ab| FAM	N/A	Gene N| VIC	N/A	2023-09-30	29	Negative
25-30	HL883	female	23	3	2022-01-18	Positive	Gene ORF1ab| FAM	30.07	Gene N| VIC	28.52	2023-09-30	29	Positive
N	HL884	female	36	2	2022-01-18	Negative	Gene ORF1ab| FAM	N/A	Gene N| VIC	N/A	2023-09-30	29	Negative
25-30	HL885	male	N/A	N/A	2022-01-18	Positive	Gene ORF1ab| FAM	29.9	Gene N| VIC	28.94	2023-09-30	29	Positive
25-30	HL886	male	43	4	2022-01-18	Positive	Gene ORF1ab| FAM	28.94	Gene N| VIC	29.04	2023-09-30	29	Positive
N	HL887	male	38	3	2022-01-18	Negative	Gene ORF1ab| FAM	N/A	Gene N| VIC	N/A	2023-09-30	29	Negative
25-30	HL888	male	45	3	2022-01-20	Positive	Gene ORF1ab| FAM	28.87	Gene N| VIC	28.4	2023-09-30	29	Positive
25-30	HL889	female	30	3	2022-01-18	Positive	Gene ORF1ab| FAM	29.9	Gene N| VIC	29.85	2023-09-30	29	Positive
N	HL890	female	33	2	2022-01-18	Negative	Gene ORF1ab| FAM	N/A	Gene N| VIC	N/A	2023-09-30	29	Negative
N	HL891	female	34	2	2022-01-18	Negative	Gene ORF1ab| FAM	N/A	Gene N| VIC	N/A	2023-09-30	29	Negative
>30	HL892	female	49	4	2022-01-18	Positive	Gene ORF1ab| FAM	32.15	Gene N| VIC	31.15	2023-09-30	29	Positive
25-30	HL893	female	43	1	2022-01-18	Positive	Gene ORF1ab| FAM	29.1	Gene N| VIC	29.17	2023-09-30	29	Positive
>30	HL894RR	female	N/A	2	2022-01-18	Positive	Gene ORF1ab| FAM	36.29	Gene N| VIC	35.81	2023-09-30	29	Negative
>30	HL895	female	32	3	2022-01-18	Positive	Gene ORF1ab| FAM	N/A	Gene N| VIC	31.11	2023-09-30	29	Positive
N	HL896	female	33	1	2022-01-18	Negative	Gene ORF1ab| FAM	N/A	Gene N| VIC	N/A	2023-09-30	29	Negative
N	HL897	female	50	2	2022-01-18	Negative	Gene ORF1ab| FAM	N/A	Gene N| VIC	N/A	2023-09-30	29	Negative
25-30	HL898	female	47	3	2022-01-18	Positive	Gene ORF1ab| FAM	27.15	Gene N| VIC	26.7	2023-09-30	29	Positive
N	HL899R	female	33	3	2022-01-18	Negative	Gene ORF1ab| FAM	N/A	Gene N| VIC	N/A	2023-09-30	29	Positive
>30	HL900	male	N/A	N/A	2022-01-18	Positive	Gene ORF1ab| FAM	N/A	Gene N| VIC	33.87	2023-09-30	29	Positive
N	HL901	male	51	4	2022-01-18	Negative	Gene ORF1ab| FAM	N/A	Gene N| VIC	N/A	2023-09-30	29	Negative
N	HL902	female	50	N/A	2022-01-18	Negative	Gene ORF1ab| FAM	N/A	Gene N| VIC	N/A	2023-09-30	29	Negative
N	HL903R	male	35	N/A	2022-01-18	Negative	Gene ORF1ab| FAM	N/A	Gene N| VIC	N/A	2023-09-30	29	Negative
N	HL904	female	53	N/A	2022-01-18	Negative	Gene ORF1ab| FAM	N/A	Gene N| VIC	N/A	2023-09-30	29	Negative
N	HL905	male	62	4	2022-01-18	Negative	Gene ORF1ab| FAM	N/A	Gene N| VIC	N/A	2023-09-30	29	Negative
N	HL906	female	39	3	2022-01-18	Negative	Gene ORF1ab| FAM	N/A	Gene N| VIC	N/A	2023-09-30	29	Negative
N	HL907	female	49	4	2022-01-18	Negative	Gene ORF1ab| FAM	N/A	Gene N| VIC	N/A	2023-09-30	29	Negative
>30	HL908	female	51	4	2022-01-18	Positive	Gene ORF1ab| FAM	33.84	Gene N| VIC	32.92	2023-09-30	29	Positive
N	HL909	female	36	2	2022-01-18	Negative	Gene ORF1ab| FAM	N/A	Gene N| VIC	N/A	2023-09-30	29	Negative
N	HL910	female	36	2	2022-01-18	Negative	Gene ORF1ab| FAM	N/A	Gene N| VIC	N/A	2023-09-30	29	Negative
N	HL911	female	30	6	2022-01-18	Negative	Gene ORF1ab| FAM	N/A	Gene N| VIC	N/A	2023-09-30	29	Negative
N	HL912	female	21	2	2022-01-18	Negative	Gene ORF1ab| FAM	N/A	Gene N| VIC	N/A	2023-09-30	29	Negative
N	HL913	female	56	N/A	2022-01-18	Negative	Gene ORF1ab| FAM	N/A	Gene N| VIC	N/A	2023-09-30	29	Negative
N	HL914	male	32	2	2022-01-18	Negative	Gene ORF1ab| FAM	N/A	Gene N| VIC	N/A	2023-09-30	29	Negative
N	HL915	male	37	1	2022-01-18	Negative	Gene ORF1ab| FAM	N/A	Gene N| VIC	N/A	2023-09-30	29	Negative
N	HL916	male	38	5	2022-01-18	Negative	Gene ORF1ab| FAM	N/A	Gene N| VIC	N/A	2023-09-30	29	Negative
>30	HL917	male	26	3	2022-01-18	Positive	Gene ORF1ab| FAM	33.24	Gene N| VIC	30.72	2023-09-30	29	Positive
25-30	HL918	male	39	2	2022-01-18	Positive	Gene ORF1ab| FAM	28.11	Gene N| VIC	26.65	2023-09-30	29	Positive
N	HL919	female	27	3	2022-01-18	Negative	Gene ORF1ab| FAM	N/A	Gene N| VIC	N/A	2023-09-30	29	Negative
N	HL920	male	40	3	2022-01-18	Negative	Gene ORF1ab| FAM	N/A	Gene N| VIC	N/A	2023-09-30	29	Negative
N	HL921	male	29	1	2022-01-18	Negative	Gene ORF1ab| FAM	N/A	Gene N| VIC	N/A	2023-09-30	29	Negative
N	HL922	female	43	2	2022-01-18	Negative	Gene ORF1ab| FAM	N/A	Gene N| VIC	N/A	2023-09-30	29	Negative
N	HL923	female	52	2	2022-01-18	Negative	Gene ORF1ab| FAM	N/A	Gene N| VIC	N/A	2023-09-30	29	Negative
25-30	HL924	female	51	4	2022-01-18	Positive	Gene ORF1ab| FAM	29.56	Gene N| VIC	29.53	2023-09-30	29	Positive
N	HL925	female	28	2	2022-01-18	Negative	Gene ORF1ab| FAM	N/A	Gene N| VIC	N/A	2023-09-30	29	Negative
N	HL926	female	44	3	2022-01-18	Negative	Gene ORF1ab| FAM	N/A	Gene N| VIC	N/A	2023-09-30	29	Negative
N	HL927	female	56	2	2022-01-18	Negative	Gene ORF1ab| FAM	N/A	Gene N| VIC	N/A	2023-09-30	29	Negative
>30	HL928	female	47	N/A	2022-01-18	Positive	Gene ORF1ab| FAM	31.6	Gene N| VIC	34.75	2023-09-30	29	Positive
N	HL929	female	37	4	2022-01-18	Negative	Gene ORF1ab| FAM	N/A	Gene N| VIC	N/A	2023-09-30	29	Negative
N	HL930	female	39	3	2022-01-18	Negative	Gene ORF1ab| FAM	N/A	Gene N| VIC	N/A	2023-09-30	29	Negative
>30	HL931	female	52	3	2022-01-19	Positive	Gene ORF1ab| FAM	32.1	Gene N| VIC	31.1	2023-09-30	29	Positive
N	HL932	female	59	2	2022-01-19	Negative	Gene ORF1ab| FAM	N/A	Gene N| VIC	N/A	2023-09-30	29	Negative
N	HL933	female	34	2	2022-01-19	Negative	Gene ORF1ab| FAM	N/A	Gene N| VIC	N/A	2023-09-30	29	Negative
>30	HL934	female	36	2	2022-01-19	Positive	Gene ORF1ab| FAM	N/A	Gene N| VIC	33.59	2023-09-30	29	Positive
>30	HL935	female	44	5	2022-01-19	Positive	Gene ORF1ab| FAM	31.6	Gene N| VIC	31.49	2023-09-30	29	Positive
25-30	HL936	female	24	3	2022-01-19	Positive	Gene ORF1ab| FAM	29.01	Gene N| VIC	27.41	2023-09-30	29	Positive
N	HL937	female	55	2	2022-01-19	Negative	Gene ORF1ab| FAM	N/A	Gene N| VIC	N/A	2023-09-30	29	Negative
25-30	HL938	female	29	4	2022-01-19	Positive	Gene ORF1ab| FAM	29.48	Gene N| VIC	29.65	2023-09-30	29	Positive
25-30	HL939	female	28	3	2022-01-19	Positive	Gene ORF1ab| FAM	27.74	Gene N| VIC	27.96	2023-09-30	29	Positive
N	HL940	male	59	1	2022-01-19	Negative	Gene ORF1ab| FAM	N/A	Gene N| VIC	N/A	2023-09-30	29	Negative
N	HL941	female	30	3	2022-01-19	Negative	Gene ORF1ab| FAM	N/A	Gene N| VIC	N/A	2023-09-30	29	Negative
N	HL943	male	55	10	2022-01-19	Negative	Gene ORF1ab| FAM	N/A	Gene N| VIC	N/A	2023-09-30	29	Negative
>30	HL944	female	34	N/A	2022-01-19	Positive	Gene ORF1ab| FAM	35.61	Gene N| VIC	35.07	2023-09-30	29	Positive
>30	HL945	female	42	2	2022-01-19	Positive	Gene ORF1ab| FAM	N/A	Gene N| VIC	34.01	2023-09-30	29	Positive
N	HL946	female	44	4	2022-01-19	Negative	Gene ORF1ab| FAM	N/A	Gene N| VIC	N/A	2023-09-30	29	Negative
N	HL947	female	24	3	2022-01-19	Negative	Gene ORF1ab| FAM	N/A	Gene N| VIC	N/A	2023-09-30	29	Negative
N	HL948	female	24	2	2022-01-19	Negative	Gene ORF1ab| FAM	N/A	Gene N| VIC	N/A	2023-09-30	29	Negative
N	HL949	male	28	3	2022-01-19	Negative	Gene ORF1ab| FAM	N/A	Gene N| VIC	N/A	2023-09-30	29	Negative
N	HL950	female	40	3	2022-01-19	Negative	Gene ORF1ab| FAM	N/A	Gene N| VIC	N/A	2023-09-30	29	Negative
25-30	HL951	male	26	3	2022-01-19	Positive	Gene ORF1ab| FAM	27.93	Gene N| VIC	28.57	32	29	Positive
N	HL952	female	32	2	2022-01-19	Negative	Gene ORF1ab| FAM	N/A	Gene N| VIC	N/A	32	29	Negative
N	HL953	female	23	2	2022-01-19	Negative	Gene ORF1ab| FAM	N/A	Gene N| VIC	N/A	32	29	Negative
N	HL954	female	51	2	2022-01-19	Negative	Gene ORF1ab| FAM	N/A	Gene N| VIC	N/A	32	29	Negative
25-30	HL955	male	32	1	2022-01-19	Positive	Gene ORF1ab| FAM	27.8	Gene N| VIC	27.9	32	29	Positive
>30	HL956	male	26	7	2022-01-19	Positive	Gene ORF1ab| FAM	30.9	Gene N| VIC	31.3	32	29	Positive
>30	HL957R	female	39	1	2022-01-19	Positive	Gene ORF1ab| FAM	N/A	Gene N| VIC	34.5	32	29	Negative
>30	HL958	female	35	2	2022-01-19	Positive	Gene ORF1ab| FAM	36.9	Gene N| VIC	33.5	32	29	Positive
N	HL959	male	52	7	2022-01-19	Negative	Gene ORF1ab| FAM	N/A	Gene N| VIC	N/A	32	29	Negative
25-30	HL960	female	37	3	2022-01-19	Positive	Gene ORF1ab| FAM	28.9	Gene N| VIC	29.1	32	29	Positive
25-30	HL961	female	28	2	2022-01-19	Positive	Gene ORF1ab| FAM	29.2	Gene N| VIC	29.4	32	29	Positive
N	HL962	male	26	3	2022-01-19	Negative	Gene ORF1ab| FAM	N/A	Gene N| VIC	N/A	32	29	Negative
N	HL963	female	22	3	2022-01-19	Negative	Gene ORF1ab| FAM	N/A	Gene N| VIC	N/A	32	29	Negative
N	HL964	male	34	4	2022-01-19	Negative	Gene ORF1ab| FAM	N/A	Gene N| VIC	N/A	2023-09-30	29	Negative
25-30	HL965	female	24	4	2022-01-19	Positive	Gene ORF1ab| FAM	28.65	Gene N| VIC	28.49	2023-09-30	29	Positive
>30	HL966R	female	21	4	2022-01-19	Positive	Gene ORF1ab| FAM	N/A	Gene N| VIC	38.96	2023-09-30	29	Negative
N	HL967	male	41	2	2022-01-19	Negative	Gene ORF1ab| FAM	N/A	Gene N| VIC	N/A	2023-09-30	29	Negative
N	HL968	female	50	N/A	2022-01-19	Negative	Gene ORF1ab| FAM	N/A	Gene N| VIC	N/A	2023-09-30	29	Negative
N	HL969	male	46	5	2022-01-19	Negative	Gene ORF1ab| FAM	N/A	Gene N| VIC	N/A	2023-09-30	29	Negative
N	HL970	female	30	N/A	2022-01-19	Negative	Gene ORF1ab| FAM	N/A	Gene N| VIC	N/A	2023-09-30	29	Negative
25-30	HL971	female	25	3	2022-01-19	Positive	Gene ORF1ab| FAM	27.42	Gene N| VIC	26.91	2023-09-30	29	Positive
>30	HL972	female	26	3	2022-01-19	Positive	Gene ORF1ab| FAM	33.16	Gene N| VIC	32.8	2023-09-30	29	Positive
>30	HL973R	male	24	7	2022-01-19	Positive	Gene ORF1ab| FAM	N/A	Gene N| VIC	39.21	2023-09-30	29	Positive
>30	HL974	female	36	3	2022-01-19	Positive	Gene ORF1ab| FAM	33.82	Gene N| VIC	32	2023-09-30	29	Positive
>30	HL975	male	57	3	2022-01-19	Positive	Gene ORF1ab| FAM	32.06	Gene N| VIC	31.58	2023-09-30	29	Positive
>30	HL976	female	58	3	2022-01-19	Positive	Gene ORF1ab| FAM	32.92	Gene N| VIC	30.91	2023-09-30	29	Positive
N	HL977	male	30	1	2022-01-19	Negative	Gene ORF1ab| FAM	N/A	Gene N| VIC	N/A	2023-09-30	29	Negative
N	HL978	female	47	4	2022-01-19	Negative	Gene ORF1ab| FAM	N/A	Gene N| VIC	N/A	31.41	28.94	Negative
N	HL979	male	20	2	2022-01-19	Negative	Gene ORF1ab| FAM	N/A	Gene N| VIC	N/A	31.41	28.94	Negative
N	HL980	female	29	2	2022-01-19	Negative	Gene ORF1ab| FAM	N/A	Gene N| VIC	N/A	31.41	28.94	Negative
>30	HL981	male	24	2	2022-01-19	Positive	Gene ORF1ab| FAM	33.57	Gene N| VIC	33.81	31.41	28.94	Positive
N	HL982	male	25	4	2022-01-19	Negative	Gene ORF1ab| FAM	N/A	Gene N| VIC	N/A	31.41	28.94	Negative
>30	HL983	male	45	1	2022-01-19	Positive	Gene ORF1ab| FAM	32.43	Gene N| VIC	31.97	31.41	28.94	Positive
>30	HL984	male	23	5	2022-01-19	Positive	Gene ORF1ab| FAM	36.98	Gene N| VIC	33.83	31.41	28.94	Positive
25-30	HL985	female	N/A	3	2022-01-20	Positive	Gene ORF1ab| FAM	25.9	Gene N| VIC	26.64	31.41	28.94	Positive
N	HL986	female	43	2	2022-01-20	Negative	Gene ORF1ab| FAM	N/A	Gene N| VIC	N/A	31.41	28.94	Negative
>30	HL987	female	41	1	2022-01-20	Positive	Gene ORF1ab| FAM	30.53	Gene N| VIC	29.93	31.41	28.94	Positive
>30	HL988	female	33	4	2022-01-20	Positive	Gene ORF1ab| FAM	N/A	Gene N| VIC	36.81	31.41	28.94	Positive
>30	HL989	female	37	5	2022-01-20	Positive	Gene ORF1ab| FAM	34.75	Gene N| VIC	34.91	31.41	28.94	Positive
>30	HL990	male	26	2	2022-01-20	Positive	Gene ORF1ab| FAM	39.57	Gene N| VIC	33.78	31.41	28.94	Positive
N	HL991	female	33	3	2022-01-20	Negative	Gene ORF1ab| FAM	N/A	Gene N| VIC	N/A	31.41	28.94	Negative
N	HL992	male	24	2	2022-01-20	Negative	Gene ORF1ab| FAM	N/A	Gene N| VIC	N/A	31.41	28.94	Negative
>30	HL993	male	26	4	2022-01-20	Positive	Gene ORF1ab| FAM	30.41	Gene N| VIC	30.39	31.41	28.94	Positive
N	HL994	female	33	N/A	2022-01-20	Negative	Gene ORF1ab| FAM	N/A	Gene N| VIC	N/A	31.41	28.94	Negative
N	HL995	female	54	2	2022-01-20	Negative	Gene ORF1ab| FAM	N/A	Gene N| VIC	N/A	31.41	28.94	Negative
>30	HL996	female	30	3	2022-01-20	Positive	Gene ORF1ab| FAM	30.27	Gene N| VIC	30.85	31.41	28.94	Positive
N	HL997	female	61	3	2022-01-20	Negative	Gene ORF1ab| FAM	N/A	Gene N| VIC	N/A	31.41	28.94	Negative
N	HL998	female	29	2	2022-01-20	Negative	Gene ORF1ab| FAM	N/A	Gene N| VIC	N/A	31.41	28.94	Negative
N	HL999	male	32	2	2022-01-20	Negative	Gene ORF1ab| FAM	N/A	Gene N| VIC	N/A	31.41	28.94	Negative
